# Supplementary material for: 3D genome organization in the epithelial-mesenchymal transition spectrum
Source: Genome Biol. 2022 May 30;23:121. doi: 10.1186/s13059-022-02687-x (PMC9150291; doi:10.1186/s13059-022-02687-x)
Supplement: Supplementary file 3 — Additional file 3: Table S1: Hi-C library statistics. [file 13059_2022_2687_MOESM3_ESM.xlsx]

## Sheet: Table S1
Table S1: Hi-C library statistics
Sample	Replicate	Total reads processed	Hi-C contacts (after de-duplication)
PEO1	1	758052828	556032272
PEO1	2	502277555	372353398
HEYA8	1	703634461	543461017
HEYA8	2	517417884	402270169
