# Supplementary material for: 3D genome organization in the epithelial-mesenchymal transition spectrum
Source: Genome Biol. 2022 May 30;23:121. doi: 10.1186/s13059-022-02687-x (PMC9150291; doi:10.1186/s13059-022-02687-x)
Supplement: Supplementary file 4 — Additional file 4: Table S2: Hi-C compartments and gene ontology information relating to Fig. 2B-C. [file 13059_2022_2687_MOESM4_ESM.xlsx]

## Sheet: Table S2a
Table S2a: Changes in chromosomal compartments of epithelial genes in ovarian cancer cell lines
		Chromosomal compartment in cell lines		Chromosomal compartment in cell lines (PC1 values)		Gene expression (z-score) in cell lines
Epithelial genes	Compartment changes category	PEO1	HEYA8	PEO1	HEYA8	PEO1	HEYA8
SCNN1A	AA	A	A	1.507	1.446	7.39857	0.815575
JUP	AA	A	A	0.994	1.06	7.01439	0.604071
TMEM30B	AA	A	A	0.532	0.79	6.4358	0.111031
OR7E14P	AA	A	A	0.934	0.416	2.73697	0.0565835
BSPRY	AA	A	A	0.765	1.148	4.61039	0.0703893
F11R	AA	A	A	1.485	1.005	6.25292	2.92029
PPL	AA	A	A	0.637	1.125	5.34967	0.321928
MYO5C	AA	A	A	0.055	0.558	4.78415	1.10434
RBM47	AA	A	A	0.586	1.4645	5.16471	0.475085
OCLN	AA	A	A	1.49167	1.504	5.27202	2.07724
SPINT1	AA	A	A	1.081	1.063	6.78851	0.356144
MISP	AA	A	A	0.683	0.68	4.98155	0.176323
TOB1	AA	A	A	0.091	0.327	6.55193	2.55827
RAB11FIP1	AA	A	A	1.346	1.31	3.90497	1.13093
LSR	AA	A	A	0.671	0.227	6.64856	0.871844
ERBB3	AA	A	A	1.32	1.346	5.41391	0.765535
KRT19	AA	A	A	0.806	0.801	9.82397	3.77083
CLDN7	AA	A	A	0.739	0.83	7.03364	1.8953
EPS8L1	AA	A	A	0.47	0.7	4.13011	0.344828
MST1R	AA	A	A	1.095	1.023	4.76058	0.555816
CBLC	AA	A	A	0.76	0.598	4.73426	0.0285692
VAMP8	AA	A	A	1.321	1.329	6.94837	4.66676
ST14	AA	A	A	1.14	1.224	7.52068	0.356144
ESRP1	AA	A	A	1.49	0.778	7.23493	0.613532
EHF	AA	A	A	1.013	1.409	4.73064	0.214125
EXPH5	AA	A	A	0.3258	1.105	3.85233	0.344828
INAVA	AA	A	A	0.465	1.381	4.83069	0.333424
RAB25	AA	A	A	1.619	1.386	6.71891	0.367371
LAD1	AA	A	A	0.825	1.407	6.63778	0.356144
S100A14	AA	A	A	1.636	1.257	8.06521	0.526069
ESRP2	AA	A	A	1.165	1.26	4.38151	0.31034
PRSS8	AA	A	A	0.994	0.999	5.59385	0.111031
LLGL2	AA	A	A	1.056	0.92	4.91393	1.19535
EPCAM	AA	A	A	1.049	1.226	7.5697	2.80529
DDR1	AA	A	A	0.557	1.048	5.04162	1.83188
CDH1	AA	A	A	1.11	1.032	5.56509	0.594549
ELF3	AA	A	A	1.117	1.28	5.47444	0.823749
SPINT2	AA	A	A	0.595	0.498	7.81316	4.14975
ELMO3	AA	A	A	1.254	1.251	3.93891	1.02148
CKMT1A	AA	A	A	0.885	0.743	3.555	0.475085
TSPAN1	AA	A	A	0.49	1.153	6.08491	1.55582
MPZL2	AA	A	A	1.526	1.25	3.97422	0.807355
FA2H	AA	A	A	1.006	1.281	1.55418	0.111031
C4orf19	AA	A	A	1.306	0.5155	2.70856	0.704872
ABCC3	AA	A	A	0.449	0.755	3.63227	0.555816
CLDN4	AA	A	A	1.517	1.072	5.17818	1.24489
IRF6	AA	A	A	0.359	1.179	3.90272	0.124328
CEACAM6	AA	A	A	0.921	0.661	1.56234	0.250962
EPN3	AA	A	A	0.419	0.778	3.20997	0.163499
SYNGR2	AA	A	A	1.095	1.001	5.71012	4.70708
PKP3	AA	A	A	1.087	1.052	4.84113	2.42223
AP1M2	AA	A	A	1.165	1.004	7.21179	4.07553
ATP2C2	AA	A	A	0.792	1.183	2.13422	0.321928
ERBB2	AA	A	A	0.989	1.126	5.96116	3.59574
SDC4	AA	A	A	1.267	0.739	7.16779	6.03364
PTK6	AA	A	A	0.917	1.001	3.22805	1.31615
AREG	AA	A	A	0.658	1.452	3.38128	0.863938
EPS8L2	AA	A	A	1.003	0.985	5.32517	4.18982
PLS1	AA	A	A	1.163	1.35667	4.69432	3.81147
MANSC1	AA	A	A	1.043	1.138	3.8015	3.09255
TMPRSS4	AA	A	A	1.451	0.896	0.818305	0.0840643
S100P	AA	A	A	0.681	1.507	1.40054	0.831877
FXYD3	AA	A	A	0.696	0.247	1.82782	0.970854
MAPK13	AA	A	A	0.079	1.09	4.15516	3.72574
KRT18	AA	A	A	1.371	1.324	10.2274	9.84376
TMPRSS2	AA	A	A	0.902	0.499	0.0931094	0.0285692
AGR2	AA	A	A	0.645	1.008	0.457682	0.526069
KRT7	AA	A	A	1.383	1.329	8.90721	9.59788
SDC1	AA	A	A	1.031	1.237	4.20971	4.98048
TJP2	AA	A	A	0.745455	1.08755	5.07082	5.60348
STAP2	AA	A	A	1.037	0.969	3.87873	4.73498
KRT8	AA	A	A	1.3665	1.32	8.41056	9.74492
ADGRG1	AA	A	A	1.102	1.379	4.80821	5.33414
OVOL2	BB	B	B	-0.063	-0.913	4.86311	0
ARHGAP8	BB	B	B	-1.446	-1.089	4.80271	0.111031
MAP7	BB	B	B	-0.643	-0.1845	4.30961	0.378512
POF1B	BB	B	B	-0.998	-1.492	1.97942	0.137504
GRHL2	AB	A	B	1.588	-0.033	4.79338	0.111031
GALNT3	AB	A	B	0.377	-0.57	3.76518	0.464668
SH3YL1	AB	A	B	0.887	-0.003	2.55172	3.0054
CDS1	BA	B	A	-0.794	0.991	5.95358	0.124328
CYB561	BA	B	A	-1.073	0.848	5.39426	2.14078
BIK	BA	B	A	-1.379	0.982	4.23368	1.61353
TACSTD2	BA	B	A	-0.291	0.133	9.9841	3.86987
DSP	BA	B	A	-0.304	0.536	5.39232	1.61353
TTC39A	BA	B	A	-0.48875	1.015	1.40054	0.263034
PERP	BA	B	A	-0.514	0.511	5.62498	5.26791
MYO6	BA	B	A	-0.5	1.066	4.39483	4.48607

## Sheet: Table S2b
Table S2b: Gene ontology of epithelial genes in 'AA' compartment changes category, between PEO1 and HEYA8
	Homo sapiens (Reference)	AA (Epithelial genes, n= 73)
GO biological process complete	# genes	# genes	expected	Fold Enrichment	+/-	raw P value	FDR
epithelium development	1113	30	4	7.5	+	5.91e-19	9.34e-15
epithelial cell differentiation	686	23	2.46	9.33	+	2.3e-16	1.82e-12
tissue development	1729	30	6.21	4.83	+	7.2e-14	3.79e-10
skin development	385	14	1.38	10.12	+	1.27e-10	5.01e-07
epidermal cell differentiation	322	13	1.16	11.24	+	1.82e-10	5.75e-07
cornification	113	9	0.41	22.17	+	5.16e-10	1.36e-06
cell-cell junction organization	185	10	0.66	15.04	+	1.89e-09	4.26e-06
keratinocyte differentiation	270	11	0.97	11.34	+	4.72e-09	8.29e-06
epidermis development	422	13	1.52	8.57	+	4.34e-09	8.58e-06
cell differentiation	3575	34	12.85	2.65	+	1.32e-08	2.09e-05
animal organ development	3220	32	11.57	2.77	+	1.63e-08	2.34e-05
cellular developmental process	3634	34	13.06	2.6	+	2.01e-08	2.65e-05
keratinization	227	9	0.82	11.03	+	1.64e-07	0.0002
cell-cell adhesion	515	12	1.85	6.48	+	3.47e-07	0.000392
cell-cell junction assembly	126	7	0.45	15.46	+	4.9e-07	0.000516
epithelial cell development	202	8	0.73	11.02	+	8.43e-07	0.000833
localization	5831	41	20.95	1.96	+	1.57e-06	0.00138
anatomical structure development	5330	39	19.15	2.04	+	1.5e-06	0.0014
system development	4330	34	15.56	2.19	+	2.02e-06	0.00152
regulation of localization	2753	26	9.89	2.63	+	1.85e-06	0.00154
cell junction organization	502	11	1.8	6.1	+	2.02e-06	0.00159
gland development	414	10	1.49	6.72	+	2.64e-06	0.0019
multicellular organismal process	6926	45	24.89	1.81	+	2.8e-06	0.00192
cell differentiation involved in embryonic placenta development	25	4	0.09	44.53	+	3.36e-06	0.00221
tight junction assembly	60	5	0.22	23.19	+	3.58e-06	0.00227
tight junction organization	62	5	0.22	22.44	+	4.17e-06	0.00253
cell adhesion	953	14	3.42	4.09	+	7.25e-06	0.00425
cell junction assembly	276	8	0.99	8.07	+	7.91e-06	0.00431
biological adhesion	959	14	3.45	4.06	+	7.78e-06	0.00439
positive regulation of biological process	6331	41	22.75	1.8	+	1.22e-05	0.00582
maintenance of blood-brain barrier	35	4	0.13	31.81	+	1.13e-05	0.00597
regulation of cell adhesion	731	12	2.63	4.57	+	1.21e-05	0.00597
developmental process	5797	39	20.83	1.87	+	1.17e-05	0.00598
multicellular organism development	4941	35	17.75	1.97	+	1.43e-05	0.00648
embryonic placenta development	81	5	0.29	17.18	+	1.43e-05	0.00663
cell development	1646	18	5.91	3.04	+	1.71e-05	0.00749
regulation of cell population proliferation	1654	18	5.94	3.03	+	1.82e-05	0.00777
branching involved in labyrinthine layer morphogenesis	12	3	0.04	69.58	+	1.94e-05	0.00808
programmed cell death	1050	14	3.77	3.71	+	2.13e-05	0.00862
morphogenesis of a branching epithelium	160	6	0.57	10.44	+	2.89e-05	0.0111
regulation of ERBB signaling pathway	94	5	0.34	14.8	+	2.82e-05	0.0112
cell death	1086	14	3.9	3.59	+	3.07e-05	0.0116
morphogenesis of a branching structure	169	6	0.61	9.88	+	3.89e-05	0.0143
cell-cell adhesion via plasma-membrane adhesion molecules	258	7	0.93	7.55	+	4.55e-05	0.0164
protein localization to cell-cell junction	18	3	0.06	46.39	+	5.59e-05	0.0188
tube development	856	12	3.08	3.9	+	5.56e-05	0.0191
multicellular organismal homeostasis	364	8	1.31	6.12	+	5.47e-05	0.0192
establishment of localization	4631	32	16.64	1.92	+	7.06e-05	0.0233
bicellular tight junction assembly	58	4	0.21	19.19	+	7.22e-05	0.0233
mammary gland epithelium development	59	4	0.21	18.87	+	7.68e-05	0.0243
labyrinthine layer morphogenesis	21	3	0.08	39.76	+	8.45e-05	0.0262
protein localization to plasma membrane	198	6	0.71	8.43	+	9.1e-05	0.0277
response to organic substance	3008	24	10.81	2.22	+	9.81e-05	0.0293
transport	4476	31	16.08	1.93	+	0.000101	0.0295
mammary gland development	128	5	0.46	10.87	+	0.000115	0.0332
epithelial cell differentiation involved in embryonic placenta development	3	2	0.01	> 100	+	0.000126	0.0342
apical junction assembly	67	4	0.24	16.62	+	0.000123	0.0346
epithelial cell morphogenesis involved in placental branching	3	2	0.01	> 100	+	0.000126	0.0348
epithelial tube morphogenesis	309	7	1.11	6.3	+	0.000137	0.0355
embryonic placenta morphogenesis	25	3	0.09	33.4	+	0.000135	0.0357
establishment of skin barrier	25	3	0.09	33.4	+	0.000135	0.0363
ERBB signaling pathway	70	4	0.25	15.9	+	0.000144	0.0367
cell motility	1109	13	3.98	3.26	+	0.000158	0.0378
regulation of transport	1772	17	6.37	2.67	+	0.000155	0.0382
regulation of cell motility	954	12	3.43	3.5	+	0.000153	0.0384
localization of cell	1109	13	3.98	3.26	+	0.000158	0.0384
multicellular organismal water homeostasis	73	4	0.26	15.25	+	0.000168	0.0391
regulation of water loss via skin	27	3	0.1	30.92	+	0.000167	0.0394
digestive system process	74	4	0.27	15.04	+	0.000177	0.0399
cell migration	968	12	3.48	3.45	+	0.000175	0.0401
positive regulation of extracellular exosome assembly	4	2	0.01	> 100	+	0.000188	0.0407
mucus secretion	4	2	0.01	> 100	+	0.000188	0.0413
desmosome assembly	4	2	0.01	> 100	+	0.000188	0.0418
placenta development	144	5	0.52	9.66	+	0.000197	0.042
protein localization to cell periphery	233	6	0.84	7.17	+	0.000216	0.0455
regulation of locomotion	997	12	3.58	3.35	+	0.000229	0.0477

## Sheet: Table S2c
Table S2c: Changes in chromosomal compartments of mesenchymal genes in ovarian cancer cell lines
		Chromosomal compartment in cell lines		Chromosomal compartment in cell lines (PC1 values)		Gene expression (z-score) in cell lines
Mesenchymal genes	Compartment changes category	PEO1	HEYA8	PEO1	HEYA8	PEO1	HEYA8
EMP3	AA	A	A	0.913	0.931	-1.84095	0.884629
VIM	AA	A	A	0.745	1.232	-1.51162	1.12121
LGALS1	AA	A	A	0.639	1.072	-1.3536	1.17748
ZEB1	AA	A	A	0.555	1.184	-1.15862	1.33004
TNC	AA	A	A	0.765	0.985	-0.767545	1.58033
TUBB6	AA	A	A	1.57	1.486	-0.600279	1.6757
COL6A2	AA	A	A	1.788	1.18	-1.14765	0.89609
SERPINE1	AA	A	A	1.269	0.652	-1.36439	0.654612
FAP	AA	A	A	0.193	0.722	-0.371029	1.63735
CHN1	AA	A	A	0.75525	1.0395	-1.40813	0.580045
P3H1	AA	A	A	0.177	1.272	-1.70536	0.155469
GLIPR1	AA	A	A	0.195	0.514	-0.596733	1.07773
WIPF1	AA	A	A	0.9405	0.977	-1.22059	0.408095
LOXL2	AA	A	A	1.519	1.291	-1.08163	0.493363
GREM1	AA	A	A	0.23	1.105	-0.452285	1.07843
FHL1	AA	A	A	1.40325	1.36969	-0.776854	0.671778
AP1S2	AA	A	A	1.225	1.079	-0.774789	0.48202
PTX3	AA	A	A	0.982	1.245	-0.0388206	1.13327
PCOLCE	AA	A	A	1.146	0.615	-0.345761	0.764408
FERMT2	AA	A	A	1.09	1.274	-0.161208	0.926291
TRPC1	AA	A	A	1.061	1.263	-0.758992	0.315337
MYLK	AA	A	A	1.41971	1.28171	0.265177	1.28386
RECK	AA	A	A	0.641	1.077	-0.643267	0.316334
SRPX	AA	A	A	1.541	1.256	-0.0447966	0.742846
AXL	AA	A	A	0.949	0.923	0.252865	0.987588
LHFPL6	AA	A	A	1.449	0.197	0.162852	0.873625
FSTL1	AA	A	A	0.286	0.974	0.00558461	0.626257
CALD1	AA	A	A	0.6322	1.1624	-0.140139	0.438044
GEM	AA	A	A	1.234	0.917	0.531239	1.10874
MYL9	AA	A	A	1.099	1.295	-0.38802	-0.00862265
GFPT2	AA	A	A	1.278	0.848	0.0838748	0.409922
TAGLN	AA	A	A	1.394	1.301	-0.687668	-0.371509
SPARC	AA	A	A	0.959	0.907	0.365724	0.567065
FN1	AA	A	A	0.623	0.976	-0.622388	-0.457372
EFEMP2	AA	A	A	1.322	1.088	0.591637	0.645011
AKAP12	AA	A	A	0.178667	1.34867	1.20871	0.646669
TUBA1A	AA	A	A	1.409	1.417	-0.296626	-0.872599
SPOCK1	AA	A	A	0.994	0.017	-0.48221	-1.11325
SFRP1	AA	A	A	1.119	0.83	1.34949	0.506029
DPYSL3	AA	A	A	1.115	0.562	1.36957	0.353101
MAP1B	AA	A	A	1.42	1.5265	1.01665	-0.268864
TPM2	AA	A	A	0.268	0.844	0.397578	-1.19128
BGN	AA	A	A	0	0	1.67099	-0.587095
GLYR1	AA	A	A	0.776	1.181	1.35157	-1.11432
VCAN	BB	B	B	-0.808	-0.291	-0.807642	0.533333
PMP22	BB	B	B	-0.15	-1.289	-1.35708	-0.106677
CDH11	BB	B	B	-1.028	-1.301	-0.587409	-0.593314
MMP2	AB	A	B	0.894	-1.172	-0.778312	-0.701557
CXCL12	AB	A	B	0.244	-1.223	-0.403158	-0.361513
SLIT2	AB	A	B	1.653	-0.094	0.737284	-0.64712
CEP170	BA	B	A	-0.74	0.857	-1.91242	1.68642
ANK2	BA	B	A	-0.802449	1.23602	-0.54658	2.47418
CDH2	BA	B	A	-0.594	1.197	-1.09254	0.81731
GJA1	BA	B	A	-0.772	0.259	-1.18644	0.570124
COL5A2	BA	B	A	-0.084	1.02	-1.80148	-0.389208
LOX	BA	B	A	-0.086	1.186	-0.360426	0.954902
SACS	BA	B	A	-0.636	0.969	0.12414	1.3389
SOBP	BA	B	A	-0.635	1.192	-0.266816	0.756291
SNAI2	BA	B	A	-0.221	0.708	-0.452564	0.0355983
FBLN1	BA	B	A	-1.47	0.814	-0.121264	0.0957626
FBN1	BA	B	A	-0.205	0.627	0.419945	0.274877

## Sheet: Table S2d
Table S2d: Gene ontology of mesenchymal genes in 'AA' compartment changes category, between PEO1 and HEYA8
	Homo sapiens (Reference)	AA (Mesenchymal genes, n= 44)
GO biological process complete	# genes	# genes	expected	Fold Enrichment	+/-	raw P value	FDR
external encapsulating structure organization	386	12	0.86	13.92	+	4.83e-11	2.54e-07
extracellular structure organization	384	12	0.86	13.99	+	4.55e-11	3.6e-07
extracellular matrix organization	383	12	0.86	14.03	+	4.42e-11	6.99e-07
tube morphogenesis	654	13	1.46	8.9	+	1.42e-09	5.62e-06
multicellular organism development	4941	30	11.04	2.72	+	3.88e-09	1.02e-05
tube development	856	14	1.91	7.32	+	3.43e-09	1.08e-05
anatomical structure development	5330	30	11.9	2.52	+	2.56e-08	5.05e-05
blood vessel morphogenesis	410	10	0.92	10.92	+	2.32e-08	5.23e-05
regulation of cell-substrate adhesion	218	8	0.49	16.43	+	3.33e-08	5.26e-05
system development	4330	27	9.67	2.79	+	3.09e-08	5.42e-05
anatomical structure morphogenesis	2158	19	4.82	3.94	+	6.36e-08	9.15e-05
blood vessel development	492	10	1.1	9.1	+	1.23e-07	0.000162
multicellular organismal process	6926	33	15.47	2.13	+	1.58e-07	0.000192
vasculature development	514	10	1.15	8.71	+	1.83e-07	0.000207
developmental process	5797	30	12.95	2.32	+	1.97e-07	0.000208
regulation of cellular component organization	2390	19	5.34	3.56	+	3.19e-07	0.000315
regulation of neuron projection development	447	9	1	9.01	+	6.18e-07	0.000575
supramolecular fiber organization	601	10	1.34	7.45	+	7.48e-07	0.000657
cellular developmental process	3634	22	8.12	2.71	+	2.64e-06	0.0022
circulatory system development	877	11	1.96	5.62	+	2.94e-06	0.00232
regulation of cell adhesion	731	10	1.63	6.12	+	4.23e-06	0.00318
positive regulation of biological process	6331	29	14.14	2.05	+	7.35e-06	0.00447
response to axon injury	52	4	0.12	34.44	+	7.28e-06	0.00461
cell adhesion	953	11	2.13	5.17	+	6.45e-06	0.00464
angiogenesis	318	7	0.71	9.86	+	7.11e-06	0.00468
biological adhesion	959	11	2.14	5.14	+	6.85e-06	0.00471
cell differentiation	3575	21	7.98	2.63	+	8.51e-06	0.00498
regulation of plasma membrane bounded cell projection organization	631	9	1.41	6.39	+	9.88e-06	0.00539
regulation of cell-matrix adhesion	124	5	0.28	18.05	+	9.84e-06	0.00556
negative regulation of cellular process	4902	25	10.95	2.28	+	1.17e-05	0.00616
regulation of cell projection organization	648	9	1.45	6.22	+	1.22e-05	0.00621
positive regulation of cell differentiation	840	10	1.88	5.33	+	1.41e-05	0.00695
tissue development	1729	14	3.86	3.63	+	1.61e-05	0.00769
positive regulation of cellular process	5741	27	12.82	2.11	+	1.73e-05	0.00806
endothelial cell migration	69	4	0.15	25.95	+	2.1e-05	0.00948
regulation of cell migration	892	10	1.99	5.02	+	2.35e-05	0.01
negative regulation of cell population proliferation	703	9	1.57	5.73	+	2.31e-05	0.0101
response to wounding	543	8	1.21	6.6	+	2.62e-05	0.0109
animal organ development	3220	19	7.19	2.64	+	2.79e-05	0.011
regulation of multicellular organismal development	1332	12	2.98	4.03	+	2.71e-05	0.011
negative regulation of biological process	5501	26	12.29	2.12	+	2.98e-05	0.0115
regulation of cell differentiation	1586	13	3.54	3.67	+	3.1e-05	0.0117
regulation of multicellular organismal process	2673	17	5.97	2.85	+	3.51e-05	0.0129
positive regulation of cellular component organization	1161	11	2.59	4.24	+	4e-05	0.0144
regulation of cell motility	954	10	2.13	4.69	+	4.14e-05	0.0145
aorta smooth muscle tissue morphogenesis	3	2	0.01	> 100	+	4.84e-05	0.0163
regulation of cell population proliferation	1654	13	3.69	3.52	+	4.8e-05	0.0165
epithelial cell migration	89	4	0.2	20.12	+	5.45e-05	0.0169
response to vitamin	88	4	0.2	20.35	+	5.23e-05	0.0169
regulation of localization	2753	17	6.15	2.76	+	5.14e-05	0.0169
cellular component organization	5783	26	12.92	2.01	+	5.44e-05	0.0172
ameboidal-type cell migration	181	5	0.4	12.37	+	5.72e-05	0.0174
regulation of locomotion	997	10	2.23	4.49	+	5.98e-05	0.0175
epithelium migration	92	4	0.21	19.47	+	6.17e-05	0.0177
regulation of epithelial to mesenchymal transition	91	4	0.2	19.68	+	5.93e-05	0.0177
regulation of smooth muscle cell-matrix adhesion	4	2	0.01	> 100	+	7.25e-05	0.0201
negative regulation of cell proliferation involved in contact inhibition	4	2	0.01	> 100	+	7.25e-05	0.0205
regulation of cellular component movement	1032	10	2.31	4.34	+	7.96e-05	0.0217
tissue migration	99	4	0.22	18.09	+	8.12e-05	0.0218
muscle structure development	473	7	1.06	6.63	+	8.6e-05	0.0226
collagen fibril organization	103	4	0.23	17.39	+	9.42e-05	0.0244
cellular component organization or biogenesis	6006	26	13.41	1.94	+	0.000124	0.0316
anatomical structure formation involved in morphogenesis	883	9	1.97	4.56	+	0.000132	0.033
peripheral nervous system axon regeneration	6	2	0.01	> 100	+	0.000135	0.0333
movement of cell or subcellular component	1596	12	3.56	3.37	+	0.000154	0.0374
response to oxygen-containing compound	1604	12	3.58	3.35	+	0.000161	0.0386
regulation of developmental process	2461	15	5.5	2.73	+	0.000197	0.0465
positive regulation of cell-substrate adhesion	127	4	0.28	14.1	+	0.000206	0.0478
bleb assembly	8	2	0.02	> 100	+	0.000216	0.0481
muscle contraction	241	5	0.54	9.29	+	0.000212	0.0487
sequestering of BMP from receptor via BMP binding	8	2	0.02	> 100	+	0.000216	0.0488

## Sheet: Table S2e
Table S2e: Gene ontology of mesenchymal genes in 'BA' compartment changes category, between PEO1 and HEYA8
	Homo sapiens (Reference)	BA (Mesenchymal genes, n= 11)
GO biological process complete	# genes	# genes	expected	Fold Enrichment	+/-	raw P value	FDR
anatomical structure morphogenesis	2158	8	1.15	6.94	+	1.81e-06	0.0287
cell-cell junction organization	185	4	0.1	40.48	+	2.15e-06	0.017
circulatory system development	877	6	0.47	12.81	+	2.34e-06	0.0123
regulation of cell differentiation	1586	7	0.85	8.26	+	4.07e-06	0.0161
heart development	535	5	0.29	17.5	+	4.92e-06	0.0156
atrial cardiac muscle cell action potential	14	2	0.01	> 100	+	3.1e-05	0.0699
atrial cardiac muscle cell to AV node cell signaling	14	2	0.01	> 100	+	3.1e-05	0.0816
atrial cardiac muscle cell to AV node cell communication	15	2	0.01	> 100	+	3.51e-05	0.0693
extracellular matrix organization	383	4	0.2	19.55	+	3.64e-05	0.064
extracellular structure organization	384	4	0.21	19.5	+	3.68e-05	0.0581
external encapsulating structure organization	386	4	0.21	19.4	+	3.75e-05	0.0539
animal organ development	3220	8	1.72	4.65	+	3.8e-05	0.05
cell-cell junction assembly	126	3	0.07	44.58	+	3.81e-05	0.0464

## Sheet: Table S2f
Table S2f: Compartment and subcompartments of epithelial genes in PEO1 and HEYA8
Epithelial gene	PEO1 PC1	HEYA8 PC1	PEO1 PC1(subcompartment)	HEYA8 PC1(subcompartment)	PEO1 PC1	HEYA8 PC1	PEO1 PC1(subcompartment)	HEYA8 PC1(subcompartment)
SCNN1A	1.507	1.446	1	1	A	A	A.1.1	A.1.1
JUP	0.994	1.06	1	1	A	A	A.1.1	A.1.1
TMEM30B	0.532	0.79	0.875	0.875	A	A	A.1.2	A.1.2
OR7E14P	0.934	0.416	0.875	0.5	A	A	A.1.2	B.1.1
BSPRY	0.765	1.148	1	1	A	A	A.1.1	A.1.1
F11R	1.485	1.005	1	0.875	A	A	A.1.1	A.1.2
PPL	0.637	1.125	1	1	A	A	A.1.1	A.1.1
MYO5C	0.055	0.558	0.75	0.875	A	A	A.2.1	A.1.2
RBM47	0.586	1.4645	1	1	A	A	A.1.1	A.1.1
OCLN	1.49167	1.504	1	1	A	A	A.1.1	A.1.1
SPINT1	1.081	1.063	1	1	A	A	A.1.1	A.1.1
MISP	0.683	0.68	1	0.875	A	A	A.1.1	A.1.2
TOB1	0.091	0.327	0.875	0.875	A	A	A.1.2	A.1.2
RAB11FIP1	1.346	1.31	1	1	A	A	A.1.1	A.1.1
LSR	0.671	0.227	0.875	0.625	A	A	A.1.2	A.2.2
ERBB3	1.32	1.346	1	1	A	A	A.1.1	A.1.1
KRT19	0.806	0.801	1	0.875	A	A	A.1.1	A.1.2
CLDN7	0.739	0.83	NA	NA	A	A	NA	NA
EPS8L1	0.47	0.7	0.875	1	A	A	A.1.2	A.1.1
MST1R	1.095	1.023	NA	NA	A	A	NA	NA
CBLC	0.76	0.598	0.875	0.75	A	A	A.1.2	A.2.1
VAMP8	1.321	1.329	1	1	A	A	A.1.1	A.1.1
ST14	1.14	1.224	1	0.875	A	A	A.1.1	A.1.2
ESRP1	1.49	0.778	1	0.875	A	A	A.1.1	A.1.2
EHF	1.013	1.409	1	0.875	A	A	A.1.1	A.1.2
EXPH5	0.3258	1.105	0.875	0.875	A	A	A.1.2	A.1.2
INAVA	0.465	1.381	1	1	A	A	A.1.1	A.1.1
RAB25	1.619	1.386	1	1	A	A	A.1.1	A.1.1
LAD1	0.825	1.407	1	1	A	A	A.1.1	A.1.1
S100A14	1.636	1.257	0.875	0.875	A	A	A.1.2	A.1.2
ESRP2	1.165	1.26	1	1	A	A	A.1.1	A.1.1
PRSS8	0.994	0.999	1	1	A	A	A.1.1	A.1.1
LLGL2	1.056	0.92	1	1	A	A	A.1.1	A.1.1
EPCAM	1.049	1.226	1	1	A	A	A.1.1	A.1.1
DDR1	0.557	1.048	0.875	1	A	A	A.1.2	A.1.1
CDH1	1.11	1.032	1	1	A	A	A.1.1	A.1.1
ELF3	1.117	1.28	1	1	A	A	A.1.1	A.1.1
SPINT2	0.595	0.498	0.75	0.875	A	A	A.2.1	A.1.2
ELMO3	1.254	1.251	1	1	A	A	A.1.1	A.1.1
CKMT1A	0.885	0.743	1	1	A	A	A.1.1	A.1.1
TSPAN1	0.49	1.153	1	1	A	A	A.1.1	A.1.1
MPZL2	1.526	1.25	1	1	A	A	A.1.1	A.1.1
FA2H	1.006	1.281	0.875	1	A	A	A.1.2	A.1.1
C4orf19	1.306	0.5155	0.75	0.75	A	A	A.2.1	A.2.1
ABCC3	0.449	0.755	1	1	A	A	A.1.1	A.1.1
CLDN4	1.517	1.072	1	1	A	A	A.1.1	A.1.1
IRF6	0.359	1.179	0.75	1	A	A	A.2.1	A.1.1
CEACAM6	0.921	0.661	0.75	0.5	A	A	A.2.1	B.1.1
EPN3	0.419	0.778	1	1	A	A	A.1.1	A.1.1
SYNGR2	1.095	1.001	0.875	1	A	A	A.1.2	A.1.1
PKP3	1.087	1.052	NA	NA	A	A	NA	NA
AP1M2	1.165	1.004	1	1	A	A	A.1.1	A.1.1
ATP2C2	0.792	1.183	0.875	1	A	A	A.1.2	A.1.1
ERBB2	0.989	1.126	1	1	A	A	A.1.1	A.1.1
SDC4	1.267	0.739	1	0.75	A	A	A.1.1	A.2.1
PTK6	0.917	1.001	0.875	0.875	A	A	A.1.2	A.1.2
AREG	0.658	1.452	1	1	A	A	A.1.1	A.1.1
EPS8L2	1.003	0.985	NA	NA	A	A	NA	NA
PLS1	1.163	1.35667	1	1	A	A	A.1.1	A.1.1
MANSC1	1.043	1.138	0.875	0.875	A	A	A.1.2	A.1.2
TMPRSS4	1.451	0.896	1	0.75	A	A	A.1.1	A.2.1
S100P	0.681	1.507	1	0.875	A	A	A.1.1	A.1.2
FXYD3	0.696	0.247	0.875	0.625	A	A	A.1.2	A.2.2
MAPK13	0.079	1.09	1	1	A	A	A.1.1	A.1.1
KRT18	1.371	1.324	1	1	A	A	A.1.1	A.1.1
TMPRSS2	0.902	0.499	0.875	0.625	A	A	A.1.2	A.2.2
AGR2	0.645	1.008	0.875	0.875	A	A	A.1.2	A.1.2
KRT7	1.383	1.329	0.875	1	A	A	A.1.2	A.1.1
SDC1	1.031	1.237	1	1	A	A	A.1.1	A.1.1
TJP2	0.745455	1.08755	0.875	1	A	A	A.1.2	A.1.1
STAP2	1.037	0.969	0.875	1	A	A	A.1.2	A.1.1
KRT8	1.3665	1.32	1	1	A	A	A.1.1	A.1.1
ADGRG1	1.102	1.379	1	1	A	A	A.1.1	A.1.1
OVOL2	-0.063	-0.913	0.875	0.375	B	B	A.1.2	B.1.2
ARHGAP8	-1.446	-1.089	0.625	0.375	B	B	A.2.2	B.1.2
MAP7	-0.643	-0.1845	1	0.875	B	B	A.1.1	A.1.2
POF1B	-0.998	-1.492	0.25	0.125	B	B	B.2.1	B.2.2
GRHL2	1.588	-0.033	1	0.625	A	B	A.1.1	A.2.2
GALNT3	0.377	-0.57	0.75	0.375	A	B	A.2.1	B.1.2
SH3YL1	0.887	-0.003	0.875	0.625	A	B	A.1.2	A.2.2
CDS1	-0.794	0.991	1	1	B	A	A.1.1	A.1.1
CYB561	-1.073	0.848	0.625	0.875	B	A	A.2.2	A.1.2
BIK	-1.379	0.982	0.75	1	B	A	A.2.1	A.1.1
TACSTD2	-0.291	0.133	0.875	0.875	B	A	A.1.2	A.1.2
DSP	-0.304	0.536	1	0.875	B	A	A.1.1	A.1.2
TTC39A	-0.48875	1.015	1	1	B	A	A.1.1	A.1.1
PERP	-0.514	0.511	1	0.625	B	A	A.1.1	A.2.2
MYO6	-0.5	1.066	1	1	B	A	A.1.1	A.1.1

## Sheet: Table S2g
Table S2g: Compartment and subcompartments of mesenchymal genes in PEO1 and HEYA8
MesGenes	PEO1 PC1	HEYA8 PC1	PEO1 PC1 (Subcompartments)	HEYA8 PC1 (Subcompartments)	PEO1 PC1	HEYA8 PC1	PEO1 PC1 (Subcompartments)	HEYA8 PC1 (Subcompartments)
EMP3	0.913	0.931	1	1	A	A	A.1.1	A.1.1
VIM	0.745	1.232	1	1	A	A	A.1.1	A.1.1
LGALS1	0.639	1.072	1	1	A	A	A.1.1	A.1.1
ZEB1	0.555	1.184	0.5	1	A	A	B.1.1	A.1.1
TNC	0.765	0.985	0.875	1	A	A	A.1.2	A.1.1
TUBB6	1.57	1.486	1	0.125	A	A	A.1.1	B.2.2
COL6A2	1.788	1.18	0.875	1	A	A	A.1.2	A.1.1
SERPINE1	1.269	0.652	1	0.875	A	A	A.1.1	A.1.2
FAP	0.193	0.722	0.75	0.875	A	A	A.2.1	A.1.2
CHN1	0.75525	1.0395	0.875	0.875	A	A	A.1.2	A.1.2
P3H1	0.177	1.272	1	0.875	A	A	A.1.1	A.1.2
GLIPR1	0.195	0.514	0.75	0.75	A	A	A.2.1	A.2.1
WIPF1	0.9405	0.977	0.875	0.875	A	A	A.1.2	A.1.2
LOXL2	1.519	1.291	1	1	A	A	A.1.1	A.1.1
GREM1	0.23	1.105	0.75	1	A	A	A.2.1	A.1.1
FHL1	1.40325	1.36969	1	1	A	A	A.1.1	A.1.1
AP1S2	1.225	1.079	0.875	0.875	A	A	A.1.2	A.1.2
PTX3	0.982	1.245	1	1	A	A	A.1.1	A.1.1
PCOLCE	1.146	0.615	1	1	A	A	A.1.1	A.1.1
FERMT2	1.09	1.274	1	1	A	A	A.1.1	A.1.1
TRPC1	1.061	1.263	1	1	A	A	A.1.1	A.1.1
MYLK	1.41971	1.28171	1	1	A	A	A.1.1	A.1.1
RECK	0.641	1.077	1	1	A	A	A.1.1	A.1.1
SRPX	1.541	1.256	1	1	A	A	A.1.1	A.1.1
AXL	0.949	0.923	NA	NA	A	A	NA	NA
LHFPL6	1.449	0.197	0.625	0.75	A	A	A.2.2	A.2.1
FSTL1	0.286	0.974	0.875	0.875	A	A	A.1.2	A.1.2
CALD1	0.6322	1.1624	0.875	1	A	A	A.1.2	A.1.1
GEM	1.234	0.917	1	1	A	A	A.1.1	A.1.1
MYL9	1.099	1.295	1	1	A	A	A.1.1	A.1.1
GFPT2	1.278	0.848	0.875	0.875	A	A	A.1.2	A.1.2
TAGLN	1.394	1.301	1	1	A	A	A.1.1	A.1.1
SPARC	0.959	0.907	1	0.875	A	A	A.1.1	A.1.2
FN1	0.623	0.976	1	1	A	A	A.1.1	A.1.1
EFEMP2	1.322	1.088	1	1	A	A	A.1.1	A.1.1
AKAP12	0.178667	1.34867	1	1	A	A	A.1.1	A.1.1
TUBA1A	1.409	1.417	1	1	A	A	A.1.1	A.1.1
SPOCK1	0.994	0.017	0.875	0.625	A	A	A.1.2	A.2.2
SFRP1	1.119	0.83	1	0.875	A	A	A.1.1	A.1.2
DPYSL3	1.115	0.562	0.875	0.75	A	A	A.1.2	A.2.1
MAP1B	1.42	1.5265	1	1	A	A	A.1.1	A.1.1
TPM2	0.268	0.844	0.875	1	A	A	A.1.2	A.1.1
GLYR1	0.776	1.181	1	1	A	A	A.1.1	A.1.1
BGN	0	0	1	1	A	A	A.1.1	A.1.1
VCAN	-0.808	-0.291	0.5	0.5	B	B	B.1.1	B.1.1
PMP22	-0.15	-1.289	0.375	0.5	B	B	B.1.2	B.1.1
CDH11	-1.028	-1.301	NA	NA	B	B	NA	NA
MMP2	0.894	-1.172	0.75	0.125	A	B	A.2.1	B.2.2
CXCL12	0.244	-1.223	0.375	0.125	A	B	B.1.2	B.2.2
SLIT2	1.653	-0.094	0.875	0.625	A	B	A.1.2	A.2.2
CEP170	-0.74	0.857	0.625	0.875	B	A	A.2.2	A.1.2
ANK2	-0.802449	1.23602	0.875	1	B	A	A.1.2	A.1.1
CDH2	-0.594	1.197	0.375	0.125	B	A	B.1.2	B.2.2
GJA1	-0.772	0.259	0.375	0.375	B	A	B.1.2	B.1.2
COL5A2	-0.084	1.02	0.75	0.875	B	A	A.2.1	A.1.2
LOX	-0.086	1.186	0.875	0.875	B	A	A.1.2	A.1.2
SACS	-0.636	0.969	0.875	1	B	A	A.1.2	A.1.1
SOBP	-0.635	1.192	1	1	B	A	A.1.1	A.1.1
SNAI2	-0.221	0.708	1	0.5	B	A	A.1.1	B.1.1
FBLN1	-1.47	0.814	0.625	0.875	B	A	A.2.2	A.1.2
FBN1	-0.205	0.627	0.75	0.875	B	A	A.2.1	A.1.2

## Sheet: Table S2h
Table S2h: Distribution of compartments and sub-compartments in PEO1 or HEYA8 at EMT genes
Epithelial genes
Distribution of compartments and sub-compartments in PEO1 at epithelial genes
	A.1.1	A.1.2	A.2.1	A.2.2	B.1.1	B.1.2	B.2.1	B.2.2
A	45	21	6	0	0	0	0	0
B	6	2	1	2	0	0	1	0
Distribution of compartments and sub-compartments in HEYA8 of epithelial genes
	A.1.1	A.1.2	A.2.1	A.2.2	B.1.1	B.1.2	B.2.1	B.2.2
A	48	19	4	4	2	0	0	0
B	0	1	0	2	0	3	0	1
Mesenchymal genes
Distribution of compartments and sub-compartments in PEO1 at mesenchymal genes
	A.1.1	A.1.2	A.2.1	A.2.2	B.1.1	B.1.2	B.2.1	B.2.2
A	27	12	4	1	1	1	0	0
B	2	3	2	2	1	3	0	0
Distribution of compartments and sub-compartments in HEYA8 at mesenchymal genes
	A.1.1	A.1.2	A.2.1	A.2.2	B.1.1	B.1.2	B.2.1	B.2.2
A	31	15	3	1	1	1	0	2
B	0	0	0	1	2	0	0	2
