# Supplementary material for: 3D genome organization in the epithelial-mesenchymal transition spectrum
Source: Genome Biol. 2022 May 30;23:121. doi: 10.1186/s13059-022-02687-x (PMC9150291; doi:10.1186/s13059-022-02687-x)
Supplement: Supplementary file 5 — Additional file 5: Table S3: Changes in Hi-C compartments across cancer cell lines. Gene ontology information of epithelial genes in stable and dynamic compartments, relating to Fig. 2D. [file 13059_2022_2687_MOESM5_ESM.xlsx]

## Sheet: Table S3a
Table S3a: Changes in chromosomal compartments of epithelial genes between cancer cell lines
		Chromosomal compartment in cell lines					Chromosomal compartment in cell lines (PC1 values)					Gene expression (z-score) in cell lines
Epithelial genes	Compartment changes category	MCF7	PEO1	PANC1	A549	HEYA8	MCF7	PEO1	PANC1	A549	HEYA8	MCF7	PEO1	PANC1	A549	HEYA8
KRT7	Stable	A	A	A	A	A	1.691	1.383	1.643	1.305	1.329	-1.67625	0.51372	-1.14014	1.28846	0.747731
SDC1	Stable	A	A	A	A	A	1.225	1.031	1.054	1.252	1.237	-0.8365	-0.728909	0.184693	0.289916	-0.399567
ADGRG1	Stable	A	A	A	A	A	0.937	1.102	1.307	1.437	1.379	0.155993	-0.015186	-0.380345	0.3256	0.473824
KRT18	Stable	A	A	A	A	A	1.623	1.371	1.873	1.262	1.324	1.52943	0.329977	0.524599	1.148	0.0874468
KRT8	Stable	A	A	A	A	A	1.6215	1.3665	1.863	1.263	1.32	1.4142	-0.220667	0.874837	0.796266	0.250255
PLS1	Stable	A	A	A	A	A	0.404667	1.163	1.19933	0.789333	1.35667	-0.134803	0.837011	0.412816	0.850987	0.094686
ABCC3	Stable	A	A	A	A	A	0.476	0.449	0.652	0.633	0.755	-0.104151	-0.0100066	0.78475	1.10668	-1.40685
SPINT2	Stable	A	A	A	A	A	0.644	0.595	0.426	0.468	0.498	1.01096	0.00855574	1.07215	0.271495	-1.69487
SYNGR2	Stable	A	A	A	A	A	1.351	1.095	0.898	0.848	1.001	1.27571	-0.742738	0.659487	0.265774	-1.95252
EPS8L2	Stable	A	A	A	A	A	2.068	1.003	1.33	1.043	0.985	0.180941	-0.0448216	0.870163	0.0292485	-0.797077
TMPRSS2	Stable	A	A	A	A	A	1.685	0.902	0.453	0.985	0.499	0.471281	-0.532895	1.69965	-0.602958	-0.58146
INAVA	Stable	A	A	A	A	A	0.589	0.465	1.472	1.24	1.381	-0.655456	1.09267	-0.757516	1.24466	-0.971218
FA2H	Stable	A	A	A	A	A	0.653	1.006	1.114	1.205	1.281	0.701683	0.639393	-0.857919	2.06618	-0.763912
CEACAM6	Stable	A	A	A	A	A	0.493	0.921	0.574	0.19	0.661	0.850673	0.478005	-0.392038	1.48653	-0.812276
OR7E14P	Stable	A	A	A	A	A	0.485	0.934	0.415	1.109	0.416	0.714738	1.53283	-0.313153	1.0687	-1.10885
ELF3	Stable	A	A	A	A	A	1.643	1.117	2.009	1.308	1.28	0.540236	0.576827	-0.480515	1.05943	-1.12924
MISP	Stable	A	A	A	A	A	1.081	0.683	0.513	0.874	0.68	0.307612	0.74056	-0.708971	1.03908	-1.60406
RBM47	Stable	A	A	A	A	A	2.3835	0.586	1.837	1.648	1.4645	1.21047	1.24172	-1.24132	0.902311	-1.20247
S100P	Stable	A	A	A	A	A	2.149	0.681	1.909	1.677	1.507	0.492729	-0.516999	-0.669332	0.977933	-0.846331
AREG	Stable	A	A	A	A	A	0.983	0.658	1.128	1.617	1.452	0.481716	-0.252496	-0.576821	0.572898	-1.02529
MANSC1	Stable	A	A	A	A	A	1.055	1.043	1.313	1.315	1.138	0.810559	0.783772	-0.779466	-0.280018	0.113798
AP1M2	Stable	A	A	A	A	A	1.073	1.165	1.112	1.052	1.004	1.1823	1.09604	-0.599463	0.386718	-0.0867141
ERBB2	Stable	A	A	A	A	A	1.2765	0.989	0.2565	1.0795	1.126	0.146343	0.357992	-0.40913	-0.43016	-0.713891
JUP	Stable	A	A	A	A	A	1.187	0.994	0.236	0.974	1.06	0.762182	0.597136	0.216754	0.314745	-2.42115
RAB11FIP1	Stable	A	A	A	A	A	2.036	1.346	1.899	1.307	1.31	0.510463	0.929017	-0.660955	0.386567	-1.3298
TOB1	Stable	A	A	A	A	A	0.213	0.091	0.226	0.417	0.327	1.30645	0.852991	-0.242976	0.564105	-1.4569
EPN3	Stable	A	A	A	A	A	0.539	0.419	0.644	0.709	0.778	1.25883	0.386605	-0.827254	-0.80808	-0.888726
ATP2C2	Stable	A	A	A	A	A	1.047	0.792	0.957333	1.12867	1.183	1.91167	0.377676	-0.750266	-0.735864	-0.707762
ELMO3	Stable	A	A	A	A	A	1.464	1.254	1.394	1.405	1.251	1.04382	0.995884	-0.694132	-0.789801	-0.628198
RAB25	Stable	A	A	A	A	A	1.695	1.619	1.542	1.373	1.386	1.25387	1.18935	-0.775127	-0.865697	-0.805688
CKMT1A	Stable	A	A	A	A	A	0.812	0.885	1.004	1.006	0.743	1.49687	0.733464	-0.401597	-0.231435	-0.815899
ERBB3	Stable	A	A	A	A	A	1.681	1.32	1.681	1.412	1.346	1.46549	1.28327	-0.951459	-0.316278	-0.947374
LAD1	Stable	A	A	A	A	A	1.475	0.825	1.708	1.432	1.407	0.783518	1.07138	-0.943752	-0.895976	-0.903007
ST14	Stable	A	A	A	A	A	0.746	1.14	1.051	0.973	1.224	0.584692	1.22865	-0.844544	-0.956791	-0.906978
SPINT1	Stable	A	A	A	A	A	1.214	1.081	1.418	1.35	1.063	0.942402	1.08015	-0.767875	-1.1611	-1.34339
S100A14	Stable	A	A	A	A	A	1.219	1.636	0.697	1.209	1.257	1.0544	0.914734	-0.958743	-0.956261	-0.958743
PRSS8	Stable	A	A	A	A	A	1.052	0.994	0.686	1.235	0.999	1.13277	0.92459	-0.922963	-0.842316	-0.940814
ESRP1	Stable	A	A	A	A	A	1.248	1.49	1.189	1.417	0.778	0.972385	1.21948	-0.921284	-1.04865	-0.896524
BSPRY	Stable	A	A	A	A	A	0.837	0.765	0.993	1.298	1.148	1.22715	1.63364	-0.812466	-0.908487	-0.885284
TSPAN1	Stable	A	A	A	A	A	1.778	0.49	1.684	1.321	1.153	-0.250406	0.510092	-0.442265	-1.09669	-1.03798
MPZL2	Stable	A	A	A	A	A	1.813	1.526	1.76	1.286	1.25	0.688272	0.345318	-1.30087	-1.36239	-1.05942
PKP3	Stable	A	A	A	A	A	2.044	1.087	1.364	1.102	1.052	0.707517	0.262401	0.446444	-0.327576	-0.924965
CLDN4	Stable	A	A	A	A	A	2.038	1.517	1.836	1.405	1.072	1.10856	0.266793	0.699551	-0.787335	-1.08796
KRT19	Stable	A	A	A	A	A	0.788	0.806	0.443	0.469	0.801	1.33499	0.799472	1.03585	-0.859913	-1.41511
CLDN7	Stable	A	A	A	A	A	1.073	0.739	0.686	0.76	0.83	1.46054	1.07316	0.111879	-1.62	-1.12859
ESRP2	Stable	A	A	A	A	A	1.558	1.165	1.508	1.395	1.26	1.22681	0.56744	0.523998	-1.40531	-1.30144
VAMP8	Stable	A	A	A	A	A	1.446	1.321	1.686	1.346	1.329	0.941401	0.583103	0.260433	-1.39003	-1.57002
EPCAM	Stable	A	A	A	A	A	1.704	1.049	1.34	1.304	1.226	1.22892	0.897136	-0.337431	-0.809249	-0.875623
CDH1	Stable	A	A	A	A	A	1.482	1.11	1.448	1.331	1.032	1.3647	0.415006	-0.0357923	-0.519665	-1.32388
DDR1	Stable	A	A	A	A	A	1.964	0.557	0.801	1.14	1.048	1.62623	0.0359416	0.49565	-0.189004	-1.73036
LLGL2	Stable	A	A	A	A	A	1.083	1.056	1.057	0.85	0.92	1.97946	0.27745	0.647951	-0.00636166	-1.5701
PPL	Stable	A	A	A	A	A	0.946	0.637	0.844	1.076	1.125	0.200184	1.08292	0.935971	-0.907103	-1.40474
OCLN	Stable	A	A	A	A	A	1.66667	1.49167	1.38967	1.446	1.504	0.737326	0.974849	1.24489	-0.15906	-1.45534
F11R	Stable	A	A	A	A	A	0.94	1.485	0.415	1.347	1.005	-0.0861476	0.61141	0.108322	-0.937378	-1.88851
MST1R	Stable	A	A	A	A	A	1.94	1.095	0.833	1.418	1.023	-0.807229	0.620737	0.528484	-0.375843	-1.56563
PTK6	Stable	A	A	A	A	A	1.26	0.917	0.963	0.926	1.001	-0.192955	0.683952	0.171661	-0.624676	-0.321582
SCNN1A	Stable	A	A	A	A	A	1.837	1.507	1.013	1.452	1.446	-0.502088	2.34231	0.0723749	-0.368613	-0.835303
SDC4	Stable	A	A	A	A	A	1.494	1.267	1.366	1.092	0.739	-0.201886	0.775214	0.126496	-1.09621	-0.294416
EHF	Stable	A	A	A	A	A	0.792	1.013	1.231	1.404	1.409	-0.999511	1.14688	-0.993333	-0.258969	-0.951611
TMPRSS4	Stable	A	A	A	A	A	1.435	1.451	1.796	1.228	0.896	1.14768	-0.223338	-0.568937	-0.582114	-0.582114
MAPK13	Stable	A	A	A	A	A	1.976	0.079	1.514	1.173	1.09	0.500659	0.893957	-0.794563	-1.73502	0.603905
STAP2	Stable	A	A	A	A	A	0.799	1.037	1.029	1.035	0.969	1.22261	0.0530385	-0.528085	-1.85123	0.494957
POF1B	Stable	B	B	B	B	B	-0.685	-0.998	-0.813	-0.421	-1.492	1.15413	0.356912	-0.916224	1.11926	-0.853869
OVOL2	Stable	B	B	B	B	B	-0.235	-0.063	-0.262	-0.607	-0.913	-0.216009	1.88457	-0.593809	-1.04169	-1.13518
AGR2	Dynamic	B	A	A	A	A	-0.026	0.645	0.755	0.965	1.008	1.32926	-0.906196	0.776366	1.06425	-0.886227
PERP	Dynamic	A	B	A	A	A	1.036	-0.514	1.235	0.959	0.511	-0.504374	-0.269749	1.56028	-0.170754	-0.487758
DSP	Dynamic	A	B	A	A	A	0.813	-0.304	0.682	1.046	0.536	0.662882	0.363723	-0.453915	-0.134626	-1.17581
FXYD3	Dynamic	A	A	A	B	A	0.36	0.696	0.292	-0.316	0.247	1.72922	-0.432679	-0.903033	-0.868068	-0.739948
GRHL2	Dynamic	A	A	A	A	B	1.299	1.588	2.174	1.497	-0.033	1.10108	0.995797	-0.894933	-0.922733	-0.88953
C4orf19	Dynamic	A	A	B	A	A	0.5305	1.306	-0.062	0.004	0.5155	0.758428	1.0407	-0.792797	-0.831566	-0.359095
LSR	Dynamic	A	A	A	B	A	0.453	0.671	0.527	-0.323	0.227	1.12694	0.868589	0.454393	-1.27818	-1.38167
EPS8L1	Dynamic	B	A	A	A	A	-0.12	0.47	0.839	0.469	0.7	1.29683	0.710458	0.111672	-0.678015	-1.48836
CDS1	Dynamic	A	B	A	A	A	1.079	-0.794	1.656	1.093	0.991	0.275562	1.51734	0.0768876	-1.0182	-1.40018
CBLC	Dynamic	A	A	B	A	A	0.887	0.76	-0.033	0.981	0.598	-0.737436	1.398	-0.383903	-0.719291	-0.781794
BIK	Dynamic	A	B	A	A	A	1.091	-1.379	0.658	0.846	0.982	-0.681773	1.64601	-1.41746	-0.969846	-0.34473
TTC39A	Dynamic	A	B	A	A	A	0.9615	-0.48875	0.55325	0.75825	1.015	2.43817	-0.151969	-0.0121332	-0.333146	-0.776201
MYO6	Dynamic	A	B	A	A	A	0.293	-0.5	0.399	0.697	1.066	1.81678	0.0591276	0.515512	-1.19156	0.188599
MAP7	Dynamic	A	B	B	A	B	1.0045	-0.643	-0.1125	1.2443	-0.1845	1.11023	0.696255	-1.12053	1.39511	-1.2704
IRF6	Dynamic	B	A	B	B	A	-0.599	0.359	-1.004	-0.251	1.179	-0.191407	0.278467	-1.06112	-1.04707	-1.05171
MYO5C	Dynamic	B	A	B	A	A	-0.684	0.055	-0.143	0.492	0.558	1.49908	1.25097	0.0324978	0.306428	-1.22173
ARHGAP8	Dynamic	A	B	A	A	B	1.032	-1.446	0.748	0.178	-1.089	1.11119	1.30235	-0.625933	-0.508606	-1.27084
TMEM30B	Dynamic	B	A	B	A	A	-0.024	0.532	-0.653	0.002	0.79	1.02477	1.79225	-0.881235	-0.847076	-0.852637
CYB561	Dynamic	A	B	B	A	A	0.863	-1.073	-0.348	0.665	0.848	2.02792	0.264195	0.369414	-0.567141	-1.8231
EXPH5	Dynamic	B	A	B	A	A	-0.02	0.3258	-0.0736	0.857	1.105	-0.461286	1.47207	-0.787148	-0.795445	-0.615586
SH3YL1	Dynamic	A	A	A	B	B	0.681	0.887	0.408	-0.53	-0.003	1.22807	-0.594428	0.294185	-0.352873	-0.254188
TJP2	Dynamic	A	A	B	B	A	0.182636	0.745455	-0.577727	-0.354909	1.08755	0.191824	0.33421	0.482357	-1.97257	0.722093
GALNT3	Dynamic	B	A	B	B	B	-0.338	0.377	-0.908	-1.054	-0.57	0.496913	0.480038	-1.01922	-1.04071	-0.908555
TACSTD2	Dynamic	B	B	B	B	A	-0.35	-0.291	-0.966	-0.629	0.133	0.0673918	1.25877	-1.55144	-1.64097	-0.54421

## Sheet: Table S3b
Table S3b: Gene ontology of epithelial genes in stable compartments across cancer cell lines
	Homo sapiens (Reference)	Stable compartment (Epithelial genes, n= 64)
GO biological process complete	# genes	# genes	expected	Fold Enrichment	+/-	raw P value	FDR
epithelium development	1113	28	3.51	7.97	+	1.2e-18	1.89e-14
epithelial cell differentiation	686	21	2.17	9.7	+	1.83e-15	1.44e-11
tissue development	1729	28	5.46	5.13	+	7.64e-14	4.03e-10
cornification	113	9	0.36	25.24	+	1.57e-10	6.19e-07
epidermal cell differentiation	322	12	1.02	11.81	+	4.89e-10	1.55e-06
cell-cell junction organization	185	9	0.58	15.41	+	9.57e-09	2.16e-05
epidermis development	422	12	1.33	9.01	+	9.35e-09	2.46e-05
cell differentiation	3575	31	11.28	2.75	+	1.9e-08	3.75e-05
cellular developmental process	3634	31	11.47	2.7	+	2.81e-08	4.94e-05
animal organ development	3220	29	10.16	2.85	+	3.21e-08	5.08e-05
skin development	385	11	1.22	9.05	+	3.95e-08	5.68e-05
keratinization	227	9	0.72	12.56	+	5.21e-08	6.87e-05
cell-cell junction assembly	126	7	0.4	17.6	+	1.99e-07	0.000243
keratinocyte differentiation	270	9	0.85	10.56	+	2.17e-07	0.000245
embryonic placenta development	81	6	0.26	23.47	+	3.17e-07	0.000334
anatomical structure development	5330	36	16.82	2.14	+	5.22e-07	0.000516
cell-cell adhesion	515	11	1.63	6.77	+	6.78e-07	0.00063
bicellular tight junction assembly	58	5	0.18	27.31	+	1.61e-06	0.00141
multicellular organismal process	6926	41	21.86	1.88	+	2.01e-06	0.00144
tight junction assembly	60	5	0.19	26.4	+	1.88e-06	0.00149
cell differentiation involved in embryonic placenta development	25	4	0.08	50.7	+	2e-06	0.0015
tight junction organization	62	5	0.2	25.55	+	2.19e-06	0.0015
system development	4330	31	13.67	2.27	+	1.82e-06	0.00152
regulation of cell population proliferation	1654	18	5.22	3.45	+	2.53e-06	0.00167
cell junction assembly	276	8	0.87	9.18	+	2.96e-06	0.00187
apical junction assembly	67	5	0.21	23.65	+	3.13e-06	0.00191
cell junction organization	502	10	1.58	6.31	+	4.22e-06	0.00238
programmed cell death	1050	14	3.31	4.22	+	4.4e-06	0.0024
epithelial cell development	202	7	0.64	10.98	+	4.15e-06	0.00243
developmental process	5797	36	18.3	1.97	+	5.13e-06	0.00271
epithelial cell morphogenesis	33	4	0.1	38.41	+	5.45e-06	0.00278
epithelial tube morphogenesis	309	8	0.98	8.2	+	6.64e-06	0.00318
cell death	1086	14	3.43	4.08	+	6.45e-06	0.00319
cell motility	1109	14	3.5	4	+	8.17e-06	0.0034
biological adhesion	959	13	3.03	4.3	+	8.61e-06	0.00349
localization of cell	1109	14	3.5	4	+	8.17e-06	0.00349
response to organic substance	3008	24	9.49	2.53	+	7.85e-06	0.00354
cell adhesion	953	13	3.01	4.32	+	8.05e-06	0.00354
placenta development	144	6	0.45	13.2	+	7.69e-06	0.00357
cell migration	968	13	3.06	4.26	+	9.5e-06	0.00375
branching involved in labyrinthine layer morphogenesis	12	3	0.04	79.21	+	1.32e-05	0.00495
multicellular organism development	4941	32	15.59	2.05	+	1.3e-05	0.00501
morphogenesis of a branching epithelium	160	6	0.5	11.88	+	1.37e-05	0.00504
tube development	856	12	2.7	4.44	+	1.45e-05	0.0052
locomotion	1345	15	4.24	3.53	+	1.59e-05	0.00546
labyrinthine layer development	44	4	0.14	28.8	+	1.56e-05	0.0055
primary neural tube formation	97	5	0.31	16.33	+	1.74e-05	0.00584
morphogenesis of a branching structure	169	6	0.53	11.25	+	1.85e-05	0.00585
regulation of cell adhesion	731	11	2.31	4.77	+	1.82e-05	0.00586
positive regulation of biological process	6331	37	19.98	1.85	+	1.81e-05	0.00597
cell-cell adhesion via plasma-membrane adhesion molecules	258	7	0.81	8.6	+	1.95e-05	0.00604
localization	5831	35	18.4	1.9	+	2.12e-05	0.00643
regulation of localization	2753	22	8.69	2.53	+	2.18e-05	0.00651
neural tube formation	105	5	0.33	15.09	+	2.5e-05	0.00732
anatomical structure morphogenesis	2158	19	6.81	2.79	+	2.6e-05	0.00749
cell development	1646	16	5.19	3.08	+	4.19e-05	0.0116
regulation of cell motility	954	12	3.01	3.99	+	4.15e-05	0.0117
protein localization to plasma membrane	198	6	0.62	9.6	+	4.38e-05	0.0119
embryonic epithelial tube formation	124	5	0.39	12.78	+	5.37e-05	0.0139
gland development	414	8	1.31	6.12	+	5.17e-05	0.0139
reproductive structure development	416	8	1.31	6.09	+	5.34e-05	0.0141
reproductive system development	419	8	1.32	6.05	+	5.62e-05	0.0143
labyrinthine layer morphogenesis	21	3	0.07	45.26	+	5.74e-05	0.0144
regulation of locomotion	997	12	3.15	3.81	+	6.32e-05	0.0156
epithelial tube formation	132	5	0.42	12	+	7.15e-05	0.0174
morphogenesis of an epithelium	441	8	1.39	5.75	+	7.98e-05	0.0191
regulation of cellular component movement	1032	12	3.26	3.68	+	8.76e-05	0.0204
ERBB signaling pathway	70	4	0.22	18.11	+	8.7e-05	0.0205
embryonic placenta morphogenesis	25	3	0.08	38.02	+	9.2e-05	0.0211
epithelial cell differentiation involved in embryonic placenta development	3	2	0.01	> 100	+	9.69e-05	0.0216
epithelial cell morphogenesis involved in placental branching	3	2	0.01	> 100	+	9.69e-05	0.0219
protein localization to cell periphery	233	6	0.74	8.16	+	0.000105	0.0231
morphogenesis of embryonic epithelium	145	5	0.46	10.93	+	0.00011	0.0238
movement of cell or subcellular component	1596	15	5.04	2.98	+	0.000112	0.0239
tube formation	147	5	0.46	10.78	+	0.000117	0.0246
response to endogenous stimulus	1426	14	4.5	3.11	+	0.000126	0.0262
peptidyl-tyrosine phosphorylation	153	5	0.48	10.35	+	0.00014	0.0288
positive regulation of extracellular exosome assembly	4	2	0.01	> 100	+	0.000145	0.029
desmosome assembly	4	2	0.01	> 100	+	0.000145	0.0294
peptidyl-tyrosine modification	156	5	0.49	10.16	+	0.000153	0.0302
neural tube development	157	5	0.5	10.09	+	0.000157	0.0307
in utero embryonic development	366	7	1.16	6.06	+	0.000167	0.0322
ERBB2 signaling pathway	32	3	0.1	29.7	+	0.000181	0.0345
response to indole-3-methanol	5	2	0.02	> 100	+	0.000203	0.0377
cellular response to indole-3-methanol	5	2	0.02	> 100	+	0.000203	0.0381
tube morphogenesis	654	9	2.06	4.36	+	0.000219	0.0403
neural tube closure	91	4	0.29	13.93	+	0.000229	0.0416
tube closure	92	4	0.29	13.78	+	0.000239	0.0428
transmembrane receptor protein tyrosine kinase signaling pathway	522	8	1.65	4.86	+	0.000249	0.0442
regulation of extracellular exosome assembly	6	2	0.02	> 100	+	0.00027	0.0473
actin cytoskeleton organization	531	8	1.68	4.77	+	0.000278	0.0484

## Sheet: Table S3c
Table S3c: Gene ontology of epithelial genes in dynamic compartments across cancer cell lines
	Homo sapiens (Reference)	Dynamic compartment (Epithelial genes, n= 24)
GO biological process complete	# genes	# genes	expected	Fold Enrichment	+/-	raw P value	FDR
epithelial cell differentiation	686	9	0.83	10.81	+	6.71e-08	0.00106
epithelium development	1113	9	1.35	6.66	+	3.75e-06	0.0148
cell-cell junction organization	185	5	0.22	22.26	+	2.88e-06	0.0152
protein localization to cell-cell junction	18	3	0.02	> 100	+	2.06e-06	0.0163
epidermis development	422	6	0.51	11.71	+	9.78e-06	0.0258
regulation of ruffle assembly	31	3	0.04	79.72	+	9.19e-06	0.0291
