# Supplementary material for: 3D genome organization in the epithelial-mesenchymal transition spectrum
Source: Genome Biol. 2022 May 30;23:121. doi: 10.1186/s13059-022-02687-x (PMC9150291; doi:10.1186/s13059-022-02687-x)
Supplement: Supplementary file 6 — Additional file 6: Table S4: Changes in Hi-C compartments across cancer cell lines. Gene ontology information of mesenchymal genes in stable and dynamic compartments, relating to Fig. 2D. [file 13059_2022_2687_MOESM6_ESM.xlsx]

## Sheet: Table S4a
Table S4a: Changes in chromosomal compartments of mesenchymal genes between cancer cell lines
		Chromosomal compartment in cell lines					Chromosomal compartment in cell lines (PC1 values)					Gene expression (z-score) in cell lines
Mesenchymal genes	Compartment changes category	MCF7	PEO1	PANC1	A549	HEYA8	MCF7	PEO1	PANC1	A549	HEYA8	MCF7	PEO1	PANC1	A549	HEYA8
AKAP12	Stable	A	A	A	A	A	1.41633	0.178667	1.61333	1.256	1.34867	1.37436	-1.22059	-0.445776	0.86443	0.408095
CAVIN1	Stable	A	A	A	A	A	0.974	0.967	0.803	1.019	1.091	0.704491	-1.40813	0.616522	1.22832	0.580045
CDH11	Stable	B	B	B	B	B	-1.003	-1.028	-1.17	-1.165	-1.301	1.32769	-0.345761	0.881326	-0.174941	0.764408
CHN1	Stable	A	A	A	A	A	0.6515	0.75525	0.24825	1.01625	1.0395	0.477105	1.35157	1.4079	-0.307743	-1.11432
COL6A2	Stable	A	A	A	A	A	1.701	1.788	1.663	1.154	1.18	-1.29253	0.397578	1.44122	1.30431	-1.19128
EFEMP2	Stable	A	A	A	A	A	1.691	1.322	1.132	1.033	1.088	-0.55017	-0.296626	-0.311725	-0.0160882	-0.872599
EMP3	Stable	A	A	A	A	A	1.044	0.913	0.385	0.953	0.931	-1.002	0.591637	0.155126	-1.34574	0.645011
FHL1	Stable	A	A	A	A	A	1.18325	1.40325	1.31	1.35969	1.36969	-1.99706	1.01665	0.0160879	0.815413	-0.268864
GEM	Stable	A	A	A	A	A	0.749	1.234	1.221	1.501	0.917	-1.19665	1.34949	-0.0154531	0.318359	0.506029
GFPT2	Stable	A	A	A	A	A	1.878	1.278	1.722	1.393	0.848	-0.780033	-0.600279	0.53764	-0.40656	1.6757
GLYR1	Stable	A	A	A	A	A	0.981	0.776	1.119	1.179	1.181	-0.31855	0.531239	1.23112	0.58886	1.10874
LGALS1	Stable	A	A	A	A	A	1.36	0.639	0.936	1.064	1.072	-1.48603	-0.758992	1.33703	1.03461	0.315337
LOXL2	Stable	A	A	A	A	A	1.911	1.519	1.048	1.415	1.291	-1.71243	0.265177	0.930565	0.838488	1.28386
MAP1B	Stable	A	A	A	A	A	1.7335	1.42	1.496	1.439	1.5265	-1.93114	1.20871	1.31564	0.204327	0.646669
MYL9	Stable	A	A	A	A	A	1.707	1.099	1.406	1.315	1.295	-1.23304	-1.3536	1.53337	-0.247221	1.17748
MYLK	Stable	A	A	A	A	A	1.49714	1.41971	1.49071	1.12	1.28171	-1.09984	-1.70536	0.651324	-0.237925	0.155469
P3H1	Stable	A	A	A	A	A	1.293	0.177	1.306	1.217	1.272	-2.2945	-0.643267	1.04356	0.0754452	0.316334
PCOLCE	Stable	A	A	A	A	A	2.027	1.146	1.609	1.168	0.615	-2.09625	-1.08163	0.643289	0.518958	0.493363
PMP22	Stable	B	B	B	B	B	-1.038	-0.15	-1.502	-0.98	-1.289	-1.52117	-0.776854	0.438095	-0.267473	0.671778
RECK	Stable	A	A	A	A	A	1.3	0.641	1.426	1.11	1.077	-1.47239	-1.84095	0.798891	1.02107	0.884629
SERPINE1	Stable	A	A	A	A	A	2.045	1.269	1.902	1.212	0.652	-1.29995	-1.36439	0.548271	0.609626	0.654612
SFRP1	Stable	A	A	A	A	A	1.702	1.119	1.112	1.245	0.83	-1.49648	-0.38802	1.34909	0.463557	-0.00862265
TAGLN	Stable	A	A	A	A	A	1.701	1.394	1.296	1.392	1.301	-0.965036	-0.687668	-0.712841	2.22231	-0.371509
TPM2	Stable	A	A	A	A	A	1.587	0.268	1.387	0.938	0.844	-0.733964	0.0838748	-0.645261	1.42825	0.409922
TRPC1	Stable	A	A	A	A	A	0.248	1.061	0.95	0.76	1.263	-0.504749	-1.14765	0.294034	-0.592844	0.89609
TUBA1A	Stable	A	A	A	A	A	1.717	1.409	1.844	1.292	1.417	-0.0847606	-1.35708	-0.755715	1.56414	-0.106677
TUBB6	Stable	A	A	A	A	A	1.668	1.57	1.979	1.513	1.486	-0.417764	-0.587409	-0.515181	-0.459796	-0.593314
WIPF1	Stable	A	A	A	A	A	0.9725	0.9405	0.6985	1.228	0.977	-1.84908	0.365724	-0.520654	-0.47473	0.567065
ANK2	Dynamic	B	B	B	A	A	-0.670612	-0.802449	-0.257918	0.0701633	1.23602	-0.186433	-0.266816	1.16638	-0.565792	0.756291
AP1S2	Dynamic	A	A	B	A	A	1.564	1.225	-0.876	1.021	1.079	-2.38037	0.12414	0.131228	0.900973	1.3389
AXL	Dynamic	A	A	B	A	A	0.611	0.949	-0.2	1.101	0.923	-2.52292	0.252865	0.501969	0.13437	0.987588
CALD1	Dynamic	A	A	B	A	A	0.1164	0.6322	-0.3458	1.2224	1.1624	-1.55102	0.162852	1.21829	-0.811337	0.873625
CDH2	Dynamic	B	B	B	A	A	-1.1065	-0.594	-0.3995	0.6635	1.197	-0.5036	-0.774789	-0.0473834	0.26836	0.48202
CEP170	Dynamic	B	B	B	A	A	-0.945	-0.74	-0.493	0.68	0.857	-1.85297	-1.51162	0.92195	0.31966	1.12121
COL5A2	Dynamic	B	B	A	A	A	-0.182	-0.084	0.821	1.101	1.02	-1.1112	-1.15862	0.511372	0.367992	1.33004
CXCL12	Dynamic	A	A	B	B	B	0.616	0.244	-0.702	-1.318	-1.223	-1.42433	-0.121264	1.66716	0.765629	0.0957626
DPYSL3	Dynamic	B	A	B	B	A	-1.353	1.115	-1.3235	-0.5915	0.562	-1.87264	-0.596733	-0.325235	1.48066	1.07773
FAP	Dynamic	B	A	B	B	A	-0.204	0.193	-0.951	-1.017	0.722	-1.24871	-0.161208	-0.226521	1.00991	0.926291
FBLN1	Dynamic	A	B	A	A	A	0.692	-1.47	0.891	0.471	0.814	-2.21363	-0.140139	-1.01267	1.06885	0.438044
FBN1	Dynamic	B	B	B	B	A	-0.99	-0.205	-1.098	-0.631	0.627	-0.924856	-0.622388	-1.73979	0.29418	-0.457372
FERMT2	Dynamic	A	A	B	A	A	0.657	1.09	-0.295	1.215	1.274	-1.12406	-0.0447966	-1.08488	-0.712934	0.742846
FN1	Dynamic	A	A	B	A	A	0.103	0.623	-0.729	0.609	0.976	-2.15558	0.00558461	-1.37758	-0.0525649	0.626257
FSTL1	Dynamic	A	A	B	A	A	0.025	0.286	-0.346	0.385	0.974	2.83297	-0.403158	-0.345409	-0.361513	-0.361513
GJA1	Dynamic	B	B	B	A	A	-0.632	-0.772	-1.126	0.147	0.259	-0.974098	-0.778312	0.89566	-0.256001	-0.701557
GLIPR1	Dynamic	B	A	A	A	A	-0.282	0.195	0.315	0.106	0.514	-0.599408	-0.54658	-0.167766	0.620615	2.47418
GREM1	Dynamic	B	A	B	A	A	-0.522	0.23	-0.37	0.708	1.105	-0.708075	-0.371029	-0.7364	-0.708075	1.63735
LHFPL6	Dynamic	B	A	A	A	A	-0.288	1.449	0.006	0.257	0.197	-0.824013	-0.360426	-0.681903	-0.731162	0.954902
LOX	Dynamic	B	B	B	A	A	-0.677	-0.086	-0.952	0.291	1.186	-1.32204	-1.09254	0.660854	0.970436	0.81731
MMP2	Dynamic	B	A	A	B	B	-0.397	0.894	0.059	-0.873	-1.172	-1.27327	-1.91242	0.555	0.430323	1.68642
PTX3	Dynamic	B	A	B	A	A	-0.495	0.982	-0.176	0.234	1.245	-1.1109	-1.18644	-0.811153	0.783562	0.570124
SACS	Dynamic	A	B	A	A	A	1.244	-0.636	0.162	1.024	0.969	-1.6092	1.36957	-1.42804	0.131961	0.353101
SLIT2	Dynamic	B	A	B	B	B	-1.118	1.653	-0.441	-0.98	-0.094	-1.18334	-0.48221	0.51121	0.593363	-1.11325
SNAI2	Dynamic	B	B	B	B	A	-0.715	-0.221	-1.2	-0.349	0.708	-1.00439	-1.80148	1.10693	1.47686	-0.389208
SOBP	Dynamic	A	B	A	A	A	1.111	-0.635	1.601	1.248	1.192	-0.561948	-0.452285	-0.51378	2.44819	1.07843
SPARC	Dynamic	A	A	B	A	A	0.511	0.959	-0.011	0.634	0.907	-1.10502	-0.0388206	-0.160338	-0.976613	1.13327
SPOCK1	Dynamic	B	A	B	A	A	-0.36	0.994	-0.52	0.486	0.017	-0.824381	-0.767545	-0.312646	-0.770383	1.58033
SRPX	Dynamic	A	A	B	A	A	0.329	1.541	-1.367	0.886	1.256	-0.782559	-0.807642	-0.752528	0.805092	0.533333
TNC	Dynamic	B	A	B	A	A	-1.535	0.765	-0.661	0.491	0.985	-0.912392	-0.452564	-0.917651	-0.685183	0.0355983
VCAN	Dynamic	B	B	B	A	B	-0.404	-0.808	-0.891	0.117	-0.291	-1.24566	0.419945	-1.2404	0.245034	0.274877
VIM	Dynamic	B	A	A	A	A	-0.584	0.745	0.946	0.58	1.232	-1.18856	0.737284	-1.24504	-1.2749	-0.64712
ZEB1	Dynamic	B	A	A	A	A	-0.335	0.555	1.229	0.974	1.184

## Sheet: Table S4b
Table S4b: Gene ontology of mesenchymal genes in stable compartments across cancer cell lines
	Homo sapiens (Reference)	Stable compartment (Mesenchymal genes, n= 28)
GO biological process complete	# genes	# genes	expected	Fold Enrichment	+/-	raw P value	FDR
bleb assembly	8	3	0.01	+	> 100	4.09e-07	0.00643

## Sheet: Table S4c
Table S4c: Gene ontology of mesenchymal genes in dynamic compartments across cancer cell lines
	Homo sapiens (Reference)	Dynamic compartment (Mesenchymal genes, n= 33)
GO biological process complete	# genes	# genes	expected	Fold Enrichment	+/-	raw P value	FDR
multicellular organism development	4941	29	8.4	3.45	+	3.72e-13	5.88e-09
anatomical structure morphogenesis	2158	21	3.67	5.73	+	1.54e-12	1.22e-08
anatomical structure development	5330	29	9.06	3.2	+	2.88e-12	1.52e-08
external encapsulating structure organization	386	11	0.66	16.77	+	3.22e-11	6.36e-08
extracellular structure organization	384	11	0.65	16.86	+	3.05e-11	6.89e-08
extracellular matrix organization	383	11	0.65	16.9	+	2.97e-11	7.82e-08
developmental process	5797	29	9.85	2.94	+	2.74e-11	8.66e-08
system development	4330	26	7.36	3.53	+	2.4e-11	9.48e-08
circulatory system development	877	14	1.49	9.39	+	7.07e-11	1.24e-07
tube development	856	13	1.45	8.94	+	7.51e-10	1.19e-06
multicellular organismal process	6926	29	11.77	2.46	+	3e-09	3.65e-06
regulation of cell population proliferation	1654	16	2.81	5.69	+	2.92e-09	3.84e-06
cell differentiation	3575	22	6.08	3.62	+	2.73e-09	3.92e-06
cellular developmental process	3634	22	6.18	3.56	+	3.74e-09	4.23e-06
tube morphogenesis	654	11	1.11	9.9	+	7.41e-09	7.81e-06
regulation of cell differentiation	1586	15	2.7	5.57	+	1.53e-08	1.51e-05
movement of cell or subcellular component	1596	15	2.71	5.53	+	1.67e-08	1.55e-05
cell development	1646	15	2.8	5.36	+	2.51e-08	1.99e-05
blood vessel morphogenesis	410	9	0.7	12.92	+	2.39e-08	1.99e-05
animal organ development	3220	20	5.47	3.65	+	2.31e-08	2.03e-05
negative regulation of cellular process	4902	24	8.33	2.88	+	2.74e-08	2.07e-05
cell adhesion	953	12	1.62	7.41	+	3.15e-08	2.27e-05
response to endogenous stimulus	1426	14	2.42	5.78	+	3.52e-08	2.32e-05
biological adhesion	959	12	1.63	7.36	+	3.38e-08	2.32e-05
cell migration	968	12	1.65	7.29	+	3.74e-08	2.36e-05
negative regulation of biological process	5501	25	9.35	2.67	+	4.56e-08	2.77e-05
blood vessel development	492	9	0.84	10.76	+	1.1e-07	6.44e-05
cell motility	1109	12	1.88	6.37	+	1.63e-07	8.57e-05
localization of cell	1109	12	1.88	6.37	+	1.63e-07	8.87e-05
vasculature development	514	9	0.87	10.3	+	1.58e-07	8.95e-05
heart development	535	9	0.91	9.9	+	2.21e-07	0.000113
response to organic substance	3008	18	5.11	3.52	+	3.45e-07	0.000161
animal organ morphogenesis	956	11	1.62	6.77	+	3.36e-07	0.000161
ossification	267	7	0.45	15.43	+	3.3e-07	0.000163
regulation of multicellular organismal process	2673	17	4.54	3.74	+	3.8e-07	0.000167
cellular response to organic substance	2344	16	3.98	4.02	+	3.92e-07	0.000167
tissue development	1729	14	2.94	4.76	+	3.8e-07	0.000171
ameboidal-type cell migration	181	6	0.31	19.51	+	6.68e-07	0.000278
regulation of cellular component movement	1032	11	1.75	6.27	+	7.12e-07	0.000289
regulation of developmental process	2461	16	4.18	3.83	+	7.61e-07	0.000301
integrin activation	9	3	0.02	> 100	+	9.74e-07	0.000375
regulation of multicellular organismal development	1332	12	2.26	5.3	+	1.14e-06	0.000429
nervous system development	2218	15	3.77	3.98	+	1.23e-06	0.000452
locomotion	1345	12	2.29	5.25	+	1.26e-06	0.000453
negative regulation of developmental process	879	10	1.49	6.69	+	1.44e-06	0.000507
regulation of cell migration	892	10	1.52	6.6	+	1.65e-06	0.000565
neurogenesis	1391	12	2.36	5.08	+	1.79e-06	0.000603
negative regulation of cell population proliferation	703	9	1.19	7.53	+	2.08e-06	0.000672
cellular response to endogenous stimulus	1152	11	1.96	5.62	+	2.08e-06	0.000684
regulation of cell adhesion	731	9	1.24	7.24	+	2.86e-06	0.000904
sequestering of extracellular ligand from receptor	14	3	0.02	> 100	+	2.99e-06	0.00091
regulation of cell motility	954	10	1.62	6.17	+	2.99e-06	0.000927
regulation of cellular component organization	2390	15	4.06	3.69	+	3.16e-06	0.000942
positive regulation of cellular process	5741	23	9.76	2.36	+	3.62e-06	0.00106
extracellular regulation of signal transduction	16	3	0.03	> 100	+	4.25e-06	0.0012
regulation of locomotion	997	10	1.69	5.9	+	4.41e-06	0.00122
extracellular negative regulation of signal transduction	16	3	0.03	> 100	+	4.25e-06	0.00122
negative regulation of multicellular organismal process	1014	10	1.72	5.8	+	5.12e-06	0.00137
response to organonitrogen compound	1014	10	1.72	5.8	+	5.12e-06	0.0014
endothelial cell migration	69	4	0.12	34.11	+	6.95e-06	0.00183
cellular response to chemical stimulus	2914	16	4.95	3.23	+	7.23e-06	0.00187
response to oxygen-containing compound	1604	12	2.73	4.4	+	7.79e-06	0.00199
positive regulation of cell differentiation	840	9	1.43	6.3	+	8.73e-06	0.00212
negative regulation of cell motility	285	6	0.48	12.39	+	8.61e-06	0.00213
negative regulation of cell adhesion	285	6	0.48	12.39	+	8.61e-06	0.00216
regulation of neuron projection development	447	7	0.76	9.21	+	9.42e-06	0.00226
negative regulation of cellular component movement	293	6	0.5	12.05	+	1e-05	0.00237
negative regulation of cell differentiation	644	8	1.09	7.31	+	1.05e-05	0.00241
response to nitrogen compound	1101	10	1.87	5.34	+	1.05e-05	0.00244
regulation of cellular response to growth factor stimulus	299	6	0.51	11.81	+	1.12e-05	0.00254
regulation of cell death	1668	12	2.83	4.23	+	1.16e-05	0.00255
epithelium development	1113	10	1.89	5.29	+	1.16e-05	0.00257
anatomical structure formation involved in morphogenesis	883	9	1.5	6	+	1.3e-05	0.00281
negative regulation of locomotion	317	6	0.54	11.14	+	1.56e-05	0.00332
angiogenesis	318	6	0.54	11.1	+	1.58e-05	0.00334
cell-cell junction organization	185	5	0.31	15.9	+	1.63e-05	0.00339
epithelial cell migration	89	4	0.15	26.45	+	1.82e-05	0.00374
regulation of cell development	500	7	0.85	8.24	+	1.92e-05	0.0039
cell junction organization	502	7	0.85	8.21	+	1.97e-05	0.00395
epithelium migration	92	4	0.16	25.58	+	2.06e-05	0.00408
positive regulation of cell population proliferation	939	9	1.6	5.64	+	2.11e-05	0.00411
positive regulation of biological process	6331	23	10.76	2.14	+	2.43e-05	0.00462
regulation of apoptotic process	1493	11	2.54	4.34	+	2.42e-05	0.00467
regulation of monocyte chemotaxis	31	3	0.05	56.94	+	2.58e-05	0.00486
regulation of anatomical structure morphogenesis	967	9	1.64	5.48	+	2.65e-05	0.00493
tissue migration	99	4	0.17	23.77	+	2.72e-05	0.00501
regulation of substrate-dependent cell migration, cell attachment to substrate	3	2	0.01	> 100	+	2.79e-05	0.00501
positive regulation of substrate-dependent cell migration, cell attachment to substrate	3	2	0.01	> 100	+	2.79e-05	0.00506
cellular component organization	5783	22	9.83	2.24	+	2.87e-05	0.0051
regulation of programmed cell death	1532	11	2.6	4.23	+	3.07e-05	0.0054
post-translational protein modification	361	6	0.61	9.78	+	3.19e-05	0.00555
response to wounding	543	7	0.92	7.59	+	3.24e-05	0.00557
central nervous system development	1000	9	1.7	5.3	+	3.45e-05	0.00586
regulation of cell-substrate adhesion	218	5	0.37	13.5	+	3.52e-05	0.00591
sensory organ development	555	7	0.94	7.42	+	3.72e-05	0.00618
positive regulation of locomotion	560	7	0.95	7.36	+	3.93e-05	0.00641
negative regulation of cellular response to growth factor stimulus	109	4	0.19	21.59	+	3.92e-05	0.00645
cellular component organization or biogenesis	6006	22	10.21	2.16	+	4.24e-05	0.00671
negative regulation of cell proliferation involved in contact inhibition	4	2	0.01	> 100	+	4.18e-05	0.00674
regulation of stem cell proliferation	37	3	0.06	47.71	+	4.23e-05	0.00676
embryonic morphogenesis	570	7	0.97	7.23	+	4.39e-05	0.00688
negative regulation of leukocyte migration	42	3	0.07	42.03	+	6.04e-05	0.00928
cellular response to oxygen-containing compound	1075	9	1.83	4.93	+	6.03e-05	0.00935
cellular response to organonitrogen compound	604	7	1.03	6.82	+	6.31e-05	0.00959
regulation of transmembrane receptor protein serine/threonine kinase signaling pathway	253	5	0.43	11.63	+	7.03e-05	0.0106
response to cytokine	1106	9	1.88	4.79	+	7.51e-05	0.011
osteoblast differentiation	129	4	0.22	18.25	+	7.4e-05	0.011
regulation of cell growth	422	6	0.72	8.37	+	7.5e-05	0.0111
regulation of cell communication	3509	16	5.96	2.68	+	7.72e-05	0.0112
negative regulation of monocyte chemotaxis	6	2	0.01	> 100	+	7.78e-05	0.0112
regulation of signal transduction	3128	15	5.32	2.82	+	8.29e-05	0.0115
response to chemical	4381	18	7.45	2.42	+	8.23e-05	0.0116
regulation of plasma membrane bounded cell projection organization	631	7	1.07	6.53	+	8.28e-05	0.0116
sensory organ morphogenesis	261	5	0.44	11.27	+	8.12e-05	0.0116
regulation of localization	2753	14	4.68	2.99	+	8.57e-05	0.0118
regulation of signaling	3545	16	6.02	2.66	+	8.76e-05	0.0119
negative regulation of cell migration	270	5	0.46	10.9	+	9.5e-05	0.0128
localization	5831	21	9.91	2.12	+	9.98e-05	0.0131
regulation of cell projection organization	648	7	1.1	6.36	+	9.76e-05	0.0131
wound healing	444	6	0.75	7.95	+	9.89e-05	0.0131
negative regulation of dendritic cell apoptotic process	7	2	0.01	> 100	+	9.99e-05	0.0131
response to stimulus	8540	26	14.51	1.79	+	0.000104	0.0135
cell junction assembly	276	5	0.47	10.66	+	0.000105	0.0135
cellular response to nitrogen compound	664	7	1.13	6.2	+	0.000113	0.0145
sequestering of BMP from receptor via BMP binding	8	2	0.01	> 100	+	0.000125	0.0158
eye morphogenesis	152	4	0.26	15.48	+	0.000137	0.0171
substrate adhesion-dependent cell spreading	56	3	0.1	31.52	+	0.000136	0.0171
skeletal system development	479	6	0.81	7.37	+	0.000149	0.0184
contact inhibition	9	2	0.02	> 100	+	0.000152	0.0185
stem cell differentiation	157	4	0.27	14.99	+	0.000155	0.0187
detection of cell density	9	2	0.02	> 100	+	0.000152	0.0187
response to peptide	488	6	0.83	7.23	+	0.000165	0.0197
regulation of axonogenesis	161	4	0.27	14.62	+	0.00017	0.0202
negative regulation of BMP signaling pathway	61	3	0.1	28.94	+	0.000174	0.0205
cell morphogenesis	715	7	1.22	5.76	+	0.000178	0.0209
forebrain cell migration	62	3	0.11	28.47	+	0.000182	0.0211
ovulation cycle	66	3	0.11	26.75	+	0.000217	0.0245
regulation of dendritic cell apoptotic process	11	2	0.02	> 100	+	0.000216	0.0245
positive regulation of developmental process	1271	9	2.16	4.17	+	0.000215	0.0246
generation of neurons	1271	9	2.16	4.17	+	0.000215	0.0248
positive regulation of cell migration	520	6	0.88	6.79	+	0.000231	0.0259
cellular response to amino acid stimulus	69	3	0.12	25.58	+	0.000246	0.0274
cellular response to cytokine stimulus	1016	8	1.73	4.63	+	0.000254	0.0281
negative regulation of cell projection organization	186	4	0.32	12.65	+	0.000292	0.0318
negative regulation of transforming growth factor beta production	13	2	0.02	90.53	+	0.00029	0.0318
positive regulation of cell motility	545	6	0.93	6.48	+	0.000297	0.0321
atrial cardiac muscle cell action potential	14	2	0.02	84.06	+	0.000331	0.0353
cellular response to acid chemical	77	3	0.13	22.93	+	0.000336	0.0354
atrial cardiac muscle cell to AV node cell signaling	14	2	0.02	84.06	+	0.000331	0.0355
positive regulation of cellular component movement	558	6	0.95	6.33	+	0.000336	0.0356
neural crest cell development	79	3	0.13	22.35	+	0.000361	0.0378
eye development	364	5	0.62	8.08	+	0.000372	0.0387
atrial cardiac muscle cell to AV node cell communication	15	2	0.03	78.46	+	0.000374	0.0387
visual system development	368	5	0.63	7.99	+	0.000391	0.0401
regulation of cell junction assembly	202	4	0.34	11.65	+	0.000397	0.0405
response to hormone	819	7	1.39	5.03	+	0.000405	0.0411
sensory system development	374	5	0.64	7.87	+	0.00042	0.0421
regulation of phosphorylation	1391	9	2.36	3.81	+	0.000419	0.0422
positive regulation of axonogenesis	84	3	0.14	21.02	+	0.00043	0.0422
stem cell development	84	3	0.14	21.02	+	0.00043	0.0425
mesenchymal cell development	84	3	0.14	21.02	+	0.00043	0.0428
response to lipid	831	7	1.41	4.96	+	0.000442	0.0429
negative regulation of cell communication	1401	9	2.38	3.78	+	0.000441	0.0431
negative regulation of signaling	1405	9	2.39	3.77	+	0.000451	0.0434
negative regulation of immune system process	597	6	1.01	5.91	+	0.000479	0.0459
supramolecular fiber organization	601	6	1.02	5.87	+	0.000496	0.0473
blood circulation	390	5	0.66	7.54	+	0.000507	0.0475
actin-mediated cell contraction	89	3	0.15	19.83	+	0.000507	0.0477
neural crest cell differentiation	89	3	0.15	19.83	+	0.000507	0.0479
negative regulation of leukocyte chemotaxis	18	2	0.03	65.38	+	0.000521	0.0485
