# Supplementary material for: 3D genome organization in the epithelial-mesenchymal transition spectrum
Source: Genome Biol. 2022 May 30;23:121. doi: 10.1186/s13059-022-02687-x (PMC9150291; doi:10.1186/s13059-022-02687-x)
Supplement: Supplementary file 7 — Additional file 7: Table S5: Pearson correlation analysis, relating to Fig. 3F and Fig. S4D. [file 13059_2022_2687_MOESM7_ESM.xlsx]

## Sheet: Table S5
Table S5
Pearson correlation between histones marks at epithelial/mesenchymal genes and EMT score of cell lines
	Pearson correlation (Epithelial genes)	p-value (Epithelial genes)	Pearson correlation (Mesenchymal genes)	p-value (Mesenchymal genes)
H3K4me1	-0.5567	0.3298	0.791	0.111
H3K27ac	-0.9167	0.0285	0.7969	0.1064
H3K27me3	0.9379	0.0184	-0.3058	0.6168
H3K9me3	-0.4107	0.4922	-0.3757	0.5332
Pearson correlation between histones marks at epithelial/mesenchymal TADs and EMT score of cell lines
	Pearson correlation (eTADs)	p-value (eTADs)	Pearson correlation (mTADs)	p-value (mTADs)
H3K4me1	-0.2879	0.6385	0.4162	0.4858
H3K27ac	-0.6905	0.1968	0.1442	0.8171
H3K27me3	0.9332	0.0205	-0.3079	0.6142
H3K9me3	-0.5603	0.3259	-0.5015	0.3894
