# Supplementary material for: 3D genome organization in the epithelial-mesenchymal transition spectrum
Source: Genome Biol. 2022 May 30;23:121. doi: 10.1186/s13059-022-02687-x (PMC9150291; doi:10.1186/s13059-022-02687-x)
Supplement: Supplementary file 9 — Additional file 9. DEPArray™ NxT system generated reports for single-cell isolation. The reports contain the parameters used for immunofluorescence and the images of single cells captured by the system. [file 13059_2022_2687_MOESM9_ESM.zip]

Archive with 3 entries (3 files):
- Cell ID and DepArray ID additional information.xlsx
- OVCA429_shGRHL2_tet_DepArrayReport.pdf
- PEO1_HEYA8_DepArray_Report.pdf
