# Supplementary material for: 3D genome organization in the epithelial-mesenchymal transition spectrum
Source: Genome Biol. 2022 May 30;23:121. doi: 10.1186/s13059-022-02687-x (PMC9150291; doi:10.1186/s13059-022-02687-x)
Supplement: Supplementary file 9 — Additional file 9. DEPArray™ NxT system generated reports for single-cell isolation. The reports contain the parameters used for immunofluorescence and the images of single cells captured by the system. [file 13059_2022_2687_MOESM9_ESM.zip › Cell ID and DepArray ID additional information.xlsx]

## Sheet: Sheet1
Cell ID	DepArray Report ID	Single cell HiC experiment (DepArray run)
1	8253	PEO1 + HEYA8 single cells
2	4256	PEO1 + HEYA8 single cells
3	8357	PEO1 + HEYA8 single cells
4	208	PEO1 + HEYA8 single cells
5	4346	PEO1 + HEYA8 single cells
6	4402	PEO1 + HEYA8 single cells
7	4483	PEO1 + HEYA8 single cells
8	4599	PEO1 + HEYA8 single cells
9	523	PEO1 + HEYA8 single cells
10	4698	PEO1 + HEYA8 single cells
11	5369	PEO1 + HEYA8 single cells
12	5429	PEO1 + HEYA8 single cells
13	2625	PEO1 + HEYA8 single cells
14	4207	PEO1 + HEYA8 single cells
15	4315	PEO1 + HEYA8 single cells
16	4599	PEO1 + HEYA8 single cells
17	5268	PEO1 + HEYA8 single cells
18	5378	PEO1 + HEYA8 single cells
19	1394	PEO1 + HEYA8 single cells
20	5862	PEO1 + HEYA8 single cells
21	6397	PEO1 + HEYA8 single cells
22	7522	PEO1 + HEYA8 single cells
23	7574	PEO1 + HEYA8 single cells
24	4066	PEO1 + HEYA8 single cells
43	6358	OVCA429 shGRHL2 Tet-inducible single cells
44	6617	OVCA429 shGRHL2 Tet-inducible single cells
49	757	OVCA429 shGRHL2 Tet-inducible single cells
56	5668	OVCA429 shGRHL2 Tet-inducible single cells
84	449	OVCA429 shGRHL2 Tet-inducible single cells
86	802	OVCA429 shGRHL2 Tet-inducible single cells
89	5170	OVCA429 shGRHL2 Tet-inducible single cells
90	5405	OVCA429 shGRHL2 Tet-inducible single cells
93	6534	OVCA429 shGRHL2 Tet-inducible single cells
